# Supplementary material for: Ultrasound Assessment of Breech Engagement: Breech Progression Angle and Prediction of External Cephalic Version Success
Source: J Clin Med. 2025 Oct 11;14(20):7179. doi: 10.3390/jcm14207179 (PMC12564991; doi:10.3390/jcm14207179)
Supplement: Supplementary file 1 [file jcm-14-07179-s001.zip]

Archive with 4 entries (4 files):
- Figure_S1.tif
- Table_S1_Supplementary_Total.pdf
- Table_S2_Supplementary_Breech.pdf
- Table_S3_Supplementary_Transverse.pdf
